# Supplementary material for: Polyphyly of Boehmeria (Urticaceae) congruent with plastome structural variation
Source: Front Plant Sci. 2024 Jul 30;15:1297499. doi: 10.3389/fpls.2024.1297499 (PMC11319286; doi:10.3389/fpls.2024.1297499)
Supplement: Supplementary file 5 [file Table_1.xlsx]

## Sheet: Sheet1
Supplementary Table 1. Sample information of the newly sequenced species.
SampleID	Species name	Collector	Collector number	Locality	Herbarium	SRA accession
k1	Astrothalamus reticulatus	Krispinus, F.	139503	Malaysia, Sabah	K	SRR29585494
k2	Archiboehmeria atrata	Du et al.	HNK 2916	Vietnam	K	SRR29530106
k3	Sarcochlamys pulcherrima	Larsen, K. et al.	2543	Thailand	K	SRR29548267
k5	Cypholophus macrocephalus	Bristol, M.L.	2110	Western Samoa	K	SRR29550627
k6	Boehmeria clidemioides	Conn, B.J. & Hadiah, J.T.	5627	Indonesia	K	SRR29548741
k7	Debregeasia sp.	Luke, A. et al.	1	Vietnam	K	SRR29636897
k8	Boehmeria zollingeriana	Supee, S. et al.	44274	Thailand	K	SRR29549016
k9	Boehmeria densiflora	Shiu, Y.-H.	5444	China, Hong Kong	K	SRR29554129
k10	Boehmeria glomerulifera	Chantaranothai, P. et al.	1344	Thailand	K	SRR29551187
k11	Boehmeria macrophylla	Phusomsaeng, S. et al.	7	Thailand	K	SRR29552441
PO-2024a	Boehmeria verticillata sp. nov.	Jan-Jun Zhou	DA2021071801	China, Hunan	CSFI	SRR27172565
