# Supplementary material for: Polyphyly of Boehmeria (Urticaceae) congruent with plastome structural variation
Source: Front Plant Sci. 2024 Jul 30;15:1297499. doi: 10.3389/fpls.2024.1297499 (PMC11319286; doi:10.3389/fpls.2024.1297499)
Supplement: Supplementary file 6 [file Table_2.xlsx]

## Sheet: Sheet1
Supplementary Table 2. Genbank accession numbers of plastomes used in this study.
Species	Genbank accession
Forsskaolea angustifolia	NC_062309
Parietaria judaica	NC_066035
Oreocnide frutescens	NC_062323
Gonostegia hirta	NC_053931
Hemistylus odontophylla	MN189963
Rousselia humilis	MN189969
Pouzolzia sanguinea var. elegans	MN189968
Pipturus arborescens	MN189967
Boehmeria spicata	NC_036989
Boehmeria umbrosa	NC_036990
Boehmeria japonica	NC_062312
Ficus virens	NC_053832
Boehmeria nivea	MK613341
Maclura tricuspidata	NC_056295
Boehmeria nivea var. nipononivea	MN189944
Boehmeria nivea var. tenacissima	MW794314
Boehmeria tomentosa	MN189945
Boehmeria dolichostachya	ON881493
Debregeasia elliptica	MN189948
Debregeasia orientalis	NC_041413
Debregeasia squamata	MN189959
Debregeasia hekouensis	NC_063477
Debregeasia longifolia	MN189949
Debregeasia saeneb	NC_062311
Boehmeria verticillata sp. nov.*	OR567316
Debregeasia sp.*	PP873641
Boehmeria macrophylla*	PP866772
Boehmeria clidemioides*	PP866773
Boehmeria glomerulifera*	PP866774
Boehmeria zollingeriana*	PP866775
Boehmeria densiflora*	PP866776
Archiboehmeria atrata*	PP831697
Sarcochlamys pulcherrima*	PP866777
Cypholophus macrocephalus*	PP866778
Leucosyke puya	NC_064751
Cecropia pachystachya	NC_039763
Didymodoxa caffra	NC_062310
Australina pusilla	NC_064736
Droguetia iners	MN189960
Girardinia diversifolia	OM877272
Laportea bulbifera	NC_063590
Urtica fissa	MZ313540
Urera baccifera	NC_064940
Gyrotaenia myriocarpa	NC_064744
Pilea peperomioides	NC_054339
Elatostema parvum	NC_064741
Procris crenata	NC_056276
Pellionia scabra	NC_061695
Morus alba	NC_057087
*Asterisks indicate the newly sequenced species.
